# Supplementary material for: In Site Soil Seed-Banks: Size, Composition and Persistence across Tropical Successional Stages
Source: Plants (Basel). 2023 Jul 25;12(15):2760. doi: 10.3390/plants12152760 (PMC10420881; doi:10.3390/plants12152760)
Supplement: Supplementary file 1 [file plants-12-02760-s001.zip]

Archive with 1 entries (1 files):
- plants-2274660-supplementary.pdf
